# Supplementary material for: Empathy and tolerance of ambiguity in medical students and doctors participating in art-based observational training at the Rijksmuseum in Amsterdam, the Netherlands: a before-and-after study
Source: J Educ Eval Health Prof. 2025 Jan 14;22:3. doi: 10.3352/jeehp.2025.22.3 (PMC11880821; doi:10.3352/jeehp.2025.22.3)
Supplement: Supplementary file 1 [file jeehp-22-03-dataset1.xlsx]

## Sheet: JSE pre & post raw data
Preperspective	Precompassionate	Preshoes	Pretest	Postperspective	Postcompassionate	Postshoes	Posttest	Mean	Field	Gender	Function
46	39	13	98	53	40	13	106	102	5	0	2
53	40	8	101	54	43	9	106	103.5	0	1	1
64	51	12	127	61	50	10	121	124	0	0	1
51	50	11	112	50	42.5	10	102.5	107.25	2	0	3
58	41	10	109	58	41	12	111	110	0	1	1
58	47	11	116	64	50	13	127	121.5	0	0	1
63	52	12	127	64	52	12	128	127.5	0	0	1
53	43	11	107	54	45	11	110	108.5	4	1	4
62	55	10	127	61	53	11	125	126	10	1	2
62	56	11	129	63	56	10	129	129	0	0	0
61	43	14	118	57	44	12	113	115.5	11	0	3
63	50	14	127	64	50	14	128	127.5	9	0	4
59	52	11	122	65	51	10	126	124	0	1	1
42	45	10	97	46	46	10	102	99.5	3	0	3
49	35	11	95	57	45	12	114	104.5	0	0	1
43	40	5	88	47	39	4	90	89	0	1	0
48	41	6	95	54	52	6	112	103.5	2	0	2
50	44	9	103	52	45	10	107	105	12	0	3
59	51	10	120	64	53	4	121	120.5	3	0	3
69	51	14	134	70	55	14	139	136.5	10	1	4
55	46	12	113	65	56	13	134	123.5	3	0	2
47	48	10	105	51	50	12	113	109	3	0	2
38	41	10	89	43	38	10	91	90	3	1	2
53	39	12	104	48	44	12	104	104	3	0	2
51	45	12	108	54	44	12	110	109	3	1	2
57	45	13	118	63	48	13	124	121	3	0	2
53	48	11	112	57	46	10	113	112.5	3	1	2
53	42	13	108	52	44	13	109	108.5	3	0	2
50	43	12	105	49	45	12	106	105.5	9	0	2

## Sheet: Coding
Variable Information
Variable	Position	Label	Measurement Level	Role	Column Width	Alignment	Print Format	Write Format
Preperspective	1	Score of the perspective taking subscale in pretest	Scale	Input	8	Right	F8.2	F8.2
Precompassionate	2	Score of the compassionate care subscale in pretest	Scale	Input	8	Right	F8.2	F8.2
Preshoes	3	Score of the standing in patients' shoes subscale in pretest	Scale	Input	8	Right	F8.2	F8.2
Pretest	4	Total score of the pretest	Scale	Input	8	Right	F8.2	F8.2
Postperspective	5	Score of the perspective taking subscale in posttest	Scale	Input	8	Right	F8.2	F8.2
Postcompassionate	6	Score of the compassionate care subscale in posttest	Scale	Input	8	Right	F8.2	F8.2
Postshoes	7	Score of the standing in patients' shoes subscale in posttest	Scale	Input	8	Right	F8.2	F8.2
Posttest	8	Total score of the posttest	Scale	Input	8	Right	F8.2	F8.2
Mean	9	Mean score	Scale	Input	11	Right	F8.2	F8.2
Field	10	Field of medicine	Nominal	Input	8	Right	F8.2	F8.2
Gender	11	<none>	Ordinal	Input	8	Right	F8.2	F8.2
Function	12	<none>	Ordinal	Input	8	Right	F8	F8
Variables in the working file
Variable Values
Value		Label
Field	0	Student
	1	Student
	2	Internal medicine
	3	Surgery
	4	Orthopedics
	5	Geriatrictrics
	6	Neurology
	7	Pediatrics
	8	Gynaecology
	9	General practitioner
	10	Psychiatry
	11	Plastic surgery
	12	Anesthesiology
	13	Cardiology
	14	Tropical medicine
	15	Dentist
	16	Urology
	17	Emergency medicine
	18	Radiotherapy
	19	Dermatology
	20	Doctor-teacher
Gender	0	Female
	1	Male
Function	0	BS
	1	MS
	2	Resident
	3	MD PhD
	4	Specialist
	5	Other
