# Supplementary material for: Empathy and tolerance of ambiguity in medical students and doctors participating in art-based observational training at the Rijksmuseum in Amsterdam, the Netherlands: a before-and-after study
Source: J Educ Eval Health Prof. 2025 Jan 14;22:3. doi: 10.3352/jeehp.2025.22.3 (PMC11880821; doi:10.3352/jeehp.2025.22.3)
Supplement: Supplementary file 2 [file jeehp-22-03-dataset2.xlsx]

## Sheet: TAMSAD pre & post raw data
Function	Pretest score	Mean pre	calc. score pre	Posttest score	mean post	calc. score post	Gender	Field
2	107	3.69	67.25	111	3.83	70.75	0	3
4	107	3.69	67.25	118	4.07	76.75	1	9
3	101	3.48	62	106	3.66	66.5	0	8
0	98	3.5	62.5	103	3.68	67	0	0
0	95	3.39	59.75	96	3.43	60.75	0	0
2	107	3.69	67.25	111	3.83	70.75	0	10
0	107	3.69	67.25	102	3.52	63	1	0
2	96	3.31	57.75	94	3.24	56	1	10
0	99	3.41	60.25	109	3.76	69	1	0
0	94	3.24	56	95	3.28	57	0	0
0	104	3.59	64.75	109	3.76	69	0	0
2	94	3.24	56	95	3.28	57	1	13
2	113	3.9	72.5	117	4.03	75.75	0	2
0	101	3.48	62	117	4.03	75.75	0	0
1	106	3.66	66.5	114	3.93	73.25	0	0
1	114	3.93	73.25	102	3.52	63	0	0
1	113	3.9	72.5	110	3.79	69.75	0	0
1	89	3.07	51.75	95	3.28	57	0	0
0	88	3.03	50.75	97	3.34	58.5	1	0
2	111	3.83	70.75	110	3.79	69.75	1	10
5	78	2.69	42.25	84	2.9	47.5	0	15
3	106	3.79	69.75	108	3.86	71.5	0	14
2	120	4.14	78.5	117	4.03	75.75	1	12
3	107	3.69	67.25	106	3.66	66.5	1	2
3	118	4.07	76.75	115	3.97	74.25	1	12
3	97	3.46	61.5	97	3.46	61.5	0	16
3	97	3.34	58.5	101	3.48	62	0	3
4	91	3.25	56.25	90	3.21	55.25	0	19
2	95	3.28	57	95	3.28	57	0	17
2	83	2.86	46.5	84	2.9	47.5	0	2
3	88	3.03	50.75	86	2.97	49.25	0	16
3	98	3.38	59.5	106	3.66	66.5	0	8
1	104	3.59	64.75	100	3.45	61.25	0	0
1	98	3.38	59.5	94	3.24	56	1	0
4	115	3.97	74.25	103	3.55	63.75	0	9
3	97	3.34	58.5	102	3.52	63	0	7
3	98	3.38	59.5	97	3.34	58.5	0	3
3	113	3.9	72.5	119	4.1	77.5	0	8
4	91	3.14	53.5	99	3.41	60.25	0	9
5	81	2.79	44.75	84	2.9	47.5	0	20
2	104	3.59	64.75	110	3.79	69.75	1	2
3	104	3.59	64.75	98	3.38	59.5	0	3
3	104.5	3.6	65	101	3.48	62	0	18
3	89	3.07	51.75	95	3.28	57	0	8
1	100	3.45	61.25	109	3.75	68.75	0	0
3	101	3.48	62	96	3.31	57.75	0	5
4	100	3.45	61.25	105	3.62	65.5	0	21
4	102	3.52	63	101	3.48	62	1	12
4	116	4	75	122	4.21	80.25	0	22
2	102	3.52	63	99	3.41	60.25	0	18
4	102	3.52	63	117	4.03	75.75	1	18
2	87	3	50	85	2.93	48.25	0	18
2	99	3.41	60.25	100	3.45	61.25	0	18
2	110	3.79	69.75	128	4.41	85.25	0	18
2	101	3.48	62	97	3.34	58.5	1	18
2	107	3.67	66.75	111	3.83	70.75	0	18
2	93.5	3.22	55.5	86	2.97	49.25	0	18
2	93.5	3.22	55.5	94	3.36	59	0	18
2	99	3.41	60.25	105	3.62	65.5	1	3
2	99	3.41	60.25	101	3.48	62	1	4
1	97	3.34	58.5	107	3.69	67.25	0	0
3	109	3.76	69	103	3.55	63.75	1	7

## Sheet: Coding
Variable Information
Variable	Position	Label	Measurement Level	Role	Column Width	Alignment	Print Format	Write Format
Function	1	<none>	Ordinal	Input	8	Right	F8	F8
Pretest score	2	Total score of the pretest	Scale	Input	8	Right	F8.2	F8.2
Mean pre	3	Mean score out of 5 in the pretest	Scale	Input	8	Right	F8.2	F8.2
calc. score pre	4	Calculated score of the pretest	Scale	Input	8	Right	F8.2	F8.2
Posttest score	5	Total score of the posttest	Scale	Input	8	Right	F8.2	F8.2
mean post	6	Mean score out of 5 in the posttest	Scale	Input	8	Right	F8.2	F8.2
calc. score post	7	Calculated score of the posttest	Scale	Input	8	Right	F8.2	F8.2
Gender	8	<none>	Ordinal	Input	8	Right	F8.2	F8.2
Field	9	Field of medicine	Nominal	Input	8	Right	F8.2	F8.2
Variables in the working file
Variable Values
Value		Label
Function	0	BS
	1	MS
	2	Resident
	3	MD PhD
	4	Specialist
	5	Other
Gender	0	Female
	1	Male
Field	0	Student
	1	Student
	2	Internal medicine
	3	Surgery
	4	Orthopedics
	5	Geriatrictrics
	6	Neurology
	7	Pediatrics
	8	Gynaecology
	9	General practitioner
	10	Psychiatry
	11	Plastic surgery
	12	Anesthesiology
	13	Cardiology
	14	Tropical medicine
	15	Dentist
	16	Urology
	17	Emergency medicine
	18	Radiotherapy
	19	Dermatology
	20	Doctor-teacher
